# Supplementary material for: Differential Functional Changes in Visual Performance during Acute Exposure to Microgravity Analogue and Their Potential Links with Spaceflight-Associated Neuro-Ocular Syndrome
Source: Diagnostics (Basel). 2024 Aug 30;14(17):1918. doi: 10.3390/diagnostics14171918 (PMC11394298; doi:10.3390/diagnostics14171918)
Supplement: Supplementary file 1 [file diagnostics-14-01918-s001.zip]

Archive with 2 entries (2 files):
- Restricted_expansion.webm
- Unrestricted_expansion.webm
